# Supplementary material for: Prognostic Significance of the PROFUND Index on One Year Mortality in Acute Heart Failure: Results from the RICA Registry
Source: J Clin Med. 2022 Mar 28;11(7):1876. doi: 10.3390/jcm11071876 (PMC9000036; doi:10.3390/jcm11071876)
Supplement: Supplementary file 1 [file jcm-11-01876-s001.zip]

Archive with 1 entries (1 files):
- jcm-1602222-supplementary.pdf
